# Supplementary material for: Genome-Wide Association Analysis Identifies Candidate Loci for Callus Induction in Rice (Oryza sativa L.)
Source: Plants (Basel). 2024 Jul 30;13(15):2112. doi: 10.3390/plants13152112 (PMC11314294; doi:10.3390/plants13152112)
Supplement: Supplementary file 1 [file plants-13-02112-s001.zip]

Archive with 1 entries (1 files):
- plants-3105989-supplementary.pdf
